# Supplementary material for: Involvement of Cyclooxygenase-2 in Establishing an Immunosuppressive Microenvironment in Tumorspheres Derived from TMZ-Resistant Glioblastoma Cell Lines and Primary Cultures
Source: Cells. 2024 Jan 30;13(3):258. doi: 10.3390/cells13030258 (PMC10854914; doi:10.3390/cells13030258)
Supplement: Supplementary file 1 [file cells-13-00258-s001.zip]

Archive with 1 entries (1 files):
- cells-2727537-supplementary.pdf
